# Supplementary material for: So Much for Glucosinolates: A Generalist Does Survive and Develop on Brassicas, but at What Cost?
Source: Plants (Basel). 2021 May 12;10(5):962. doi: 10.3390/plants10050962 (PMC8150600; doi:10.3390/plants10050962)
Supplement: Supplementary file 1 [file plants-10-00962-s001.zip]

Archive with 5 entries (5 files):
- SupplementaryTables.xlsx
- SupplFig1.tif
- SupplFig2.tif
- SupplFig3.tif
- SupplFig4.tif
