# Supplementary material for: So Much for Glucosinolates: A Generalist Does Survive and Develop on Brassicas, but at What Cost?
Source: Plants (Basel). 2021 May 12;10(5):962. doi: 10.3390/plants10050962 (PMC8150600; doi:10.3390/plants10050962)
Supplement: Supplementary file 1 [file plants-10-00962-s001.zip › SupplementaryTables.xlsx]

## Sheet: Supplementary Table 1
Table S1. Protein levels, soluble free amino acid composition and glucosinolate composition of the diet used. Statistical differences for levels of protein and individual amino acids were assesed using an ANOVA.
		Cabbage, N=6		Kale, N=5		Diet, N=4		ANOVA
		mean	sd	mean	sd	mean	sd	P value	F value
protein [% DW]		2.042	1.03389	3.754	2.21154	5.329	0.821993	0.031	4.73
free amino acids [nmol/mg DW]	total	55.4875	36.6287	120.71	65.1409	24.7072	1.02827	0.011	6.82
	Ala	5.09192	5.51003	11.5991	6.92005	3.55757	0.123374	0.085	3.05
	Arg	1.74939	2.08741	17.4003	20.3489	5.41308	0.187441	0.123	2.51
	Asn	0.986746	1.03228	0.935128	0.433561	0.094147	0.0109379	0.154	2.194
	Asp	4.04254	0.82401	7.60327	1.78388	2.76974	0.058983	<0.001	21.98
	Cys	0.0622294	0.0621235	0.0386471	0.0157486	0.00506146	0.00411824	0.141	2.31
	Gln	0.0790245	0.124879	0.167679	0.14327	1.65863	0.32896	<0.001	86.3
	Glu	8.53548	2.37745	12.6777	3.20137	3.91487	0.0707726	<0.001	14.8
	Gly	2.93547	2.88133	2.59317	1.50715	2.0153	0.248067	0.24	0.79
	His	0.464745	0.181497	0.986077	0.824126	1.51323	0.576122	0.043	4.14
	Leu+Ile	5.33616	4.94414	5.42641	2.68379	0.575246	0.0683018	0.109	2.69
	Lys	3.55119	4.14599	4.3648	2.06085	0.697942	0.0680497	0.195	1.88
	Met	1.34888	1.44018	1.16174	0.664046	0.144826	0.00488247	0.197	1.86
	Phe	1.43475	1.38354	1.22354	0.533816	0.19106	0.0117675	0.15	2.23
	Pro	7.49629	10.6473	32.3541	31.3427	0.460016	0.0297579	0.061	3.56
	Ser	6.80326	1.63284	11.2959	3.62268	0.887168	0.302206	<0.001	21.86
	Thr	2.99344	1.53712	6.99254	3.31892	0.427287	0.0463029	0.002	10.74
	Val	2.57596	2.38633	3.88959	1.99188	0.382071	0.0578569	0.055	3.73
GLS [µmol/g DW]	total	6.20717	6.42985	6.47367	8.01226
	3MSOP	2.78794	2.73196	nd	nd
	4MSOB	0.069782	0.0914559	nd	nd
	5MSOP	0.0314063	0.0346373	0.81921	1.01609
	2OH3But	nd	nd	2.95781	4.0693
	3But	0.0691872	0.100738	0.143288	0.149056
	4Pent	2.94982	3.95919	1.54699	2.28334
	I3M	0.0548916	0.0554123	0.113522	0.0907236
	4OHI3M	0	0	0.626669	0.944152
	4MOI3M	0.0123721	0.00548386	0.0441524	0.0501773
	2PE	0.231771	0.0480971	0.222024	0.0948786

## Sheet: Supplementary Table 2
Table S2. Larval weights and composition 4-5 days after hatching. Statistical differences were assesed using a nested ANOVA with mixed effect model using the following model: lme.formula(fixed = analyte~ diet, random = ~1 | Strain, method = "REML"). Letters denote statistical differences at the P = 0.05 level tested with Tukey posthoc test.
	diet	N	mean	sd	AOV	Tukey
fresh weight [mg]	AD	152	13.6563	6.31082	P < 0.001 (F=209.41; denDF=325, numDF=2)	a
	cabbage	80	2.35988	2.15742		c
	kale	99	4.41374	3.42544		b
dry weight [mg]	AD	20	92.06	17.3289	P < 0.001 (F=85.19; denDF=56, numDF=2)	a
	cabbage	20	27.48	10.6513		c
	kale	20	59.9	18.6291		b
protein [% DW]	AD	20	10.7802	3.04626	P = 0.001 (F=7.58; denDF=56, numDF=2)	a
	cabbage	20	8.20664	1.80438		b
	kale	20	11.4621	3.32344		a
GSH [nmol/mg DW]	AD	20	1.60807	1.03066	P < 0.001 (F=122.77 denDF=56, numDF=2)	a
	cabbage	20	0.0156612	0.0150048		c
	kale	20	0.22888	0.567371		b
total amino acids [nmol/mg DW]	AD	20	18.9687	3.49243	P < 0.001 (F=15.45, denDF=56, numDF=2)	b
	cabbage	20	32.7293	10.1053		a
	kale	20	32.1218	10.9737		a
alanine [nmol/mg DW]	AD	20	3.19845	0.831067	P < 0.001 (F=13.11, denDF=56, numDF=2)	b
	cabbage	20	5.59009	1.78571		a
	kale	20	5.72707	2.31812		a
arginine [nmol/mg DW]	AD	20	1.22437	0.256958	P < 0.001 (F=13.13, denDF=56, numDF=2)	b
	cabbage	20	2.33226	0.976363		a
	kale	20	1.99403	0.67334		a
asparagine [nmol/mg DW]	AD	20	0.289732	0.113269	P = 0.002 (F=7.25, denDF=56, numDF=2)	b
	cabbage	20	0.499034	0.210335		a
	kale	20	0.597166	0.387603		a
aspartatic acid [nmol/mg DW]	AD	20	0.292971	0.160656	P < 0.001 (F=8.39, denDF=56, numDF=2)	b
	cabbage	20	0.518373	0.203802		a
	kale	20	0.542511	0.261631		a
cysteine [nmol/mg DW]	AD	20	0.0607808	0.0393354	P = 0.288 (F=1.27, denDF=56, numDF=2)
	cabbage	20	0.0477135	0.032238
	kale	20	0.0671801	0.0452899
glutamine [nmol/mg DW]	AD	20	0.00931522	0.00541294	P < 0.001 (F=8.25, denDF=56, numDF=2)	b
	cabbage	20	0.0179012	0.00717076		a
	kale	20	0.0126213	0.00747235		b
glutamic acid [nmol/mg DW]	AD	20	1.31256	0.196713	P < 0.001 (F=10.24, denDF=56, numDF=2)	b
	cabbage	20	1.84225	0.557947		a
	kale	20	1.88029	0.489783		a
glycine [nmol/mg DW]	AD	20	2.08565	0.661405	P < 0.001 (F=12.17, denDF=56, numDF=2)	b
	cabbage	20	4.40808	2.08749		a
	kale	20	4.12111	1.76378		a
histidine [nmol/mg DW]	AD	20	0.165705	0.402445	P = 0.041 (F=3.38, denDF=56, numDF=2)	ab
	cabbage	20	0.0139822	0.0125213		b
	kale	20	0.419444	0.768834		a
leucine + isoleucine [nmol/mg DW]	AD	20	1.52996	0.499541	P < 0.001 (F=8.74, denDF=56, numDF=2)	b
	cabbage	20	2.577	1.00869		a
	kale	20	2.87031	1.48061		a
lysine [nmol/mg DW]	AD	20	1.4686	0.499557	P < 0.001 (F=16.78, denDF=56, numDF=2)	b
	cabbage	20	3.21026	1.13211		a
	kale	20	2.8676	1.22985		a
methionine [nmol/mg DW]	AD	20	0.388325	0.148455	P < 0.001 (F=12.46, denDF=56, numDF=2)	b
	cabbage	20	0.74407	0.31152		a
	kale	20	0.858218	0.412593		a
phenylalanine [nmol/mg DW]	AD	20	0.39436	0.211269	P < 0.001 (F=8.75, denDF=56, numDF=2)	b
	cabbage	20	0.724756	0.263173		a
	kale	20	0.784341	0.434451		a
proline [nmol/mg DW]	AD	20	2.4911	0.744051	P = 0.003 (F=15.45, denDF=56, numDF=2)	b
	cabbage	20	4.14116	1.7775		a
	kale	20	3.07571	1.64264		b
serine [nmol/mg DW]	AD	20	1.84399	0.29364	P < 0.001 (F=23.65, denDF=56, numDF=2)	b
	cabbage	20	2.95462	0.573476		a
	kale	20	2.87441	0.746951		b
threonine [nmol/mg DW]	AD	20	1.2787	0.178997	P = 0.001 (F=7.37, denDF=56, numDF=2)	b
	cabbage	20	1.63272	0.495832		a
	kale	20	1.759	0.476505		a
valine [nmol/mg DW]	AD	20	0.934089	0.196792	P < 0.001 (F=12.61, denDF=56, numDF=2)	b
	cabbage	20	1.47503	0.532265		a
	kale	20	1.67079	0.626336		a

## Sheet: Supplementary Table 3
Table S3. Duration of the larval (time point of pupation) and pupal stages (time point of adult eclosion), and overall time for development to adulthood from hatching. Pupal weights were recorded 24 h after the onset of pupation. Statistical differences were assesed using a nested ANOVA with mixed effect model using the following model: lme.formula(fixed = analyte~ diet, random = ~1 | Strain, met…
	diet	gender	N	mean	sd	AOV	Tukey
larval development [days]	AD	female	89	11.6404	1.35048	P(diet) < 0.001 (F=28.73) P(gender) = 0.064 (F=3.45) P(diet*gender) = 0.003 (F=6.05)	d
		male	92	12.4674	1.7126		c
	cabbage	female	44	16.75	1.97808		a
		male	57	16.193	1.72625		a
	kale	female	65	14.1539	1.47087		b
		male	73	14.137	1.31567		b
pupal development [days]	AD	female	89	8.30899	0.659311	P(diet) < 0.001 (F=67.99) P(gender) < 0.001 (F=260.55) P(diet*gender) = 0.664 (F=0.41)	c
		male	92	9.30163	0.656265		a
	cabbage	female	44	8.04546	0.64985		d
		male	57	8.94737	0.521281		b
	kale	female	65	7.76154	0.464419		e
		male	73	8.52055	0.567881		c
pupa fresh weight [mg], 24h after pupation	AD	female	89	324.702	33.2672	P(diet) < 0.001 (F=371.15) P(gender) = 0.066 (F=3.41) P(diet*gender) = 0.772 (F=0.26)	a
		male	92	333.075	33.0544		a
	cabbage	female	44	218.383	43.502		c
		male	57	230.786	32.2639		c
	kale	female	65	261.001	37.2612		b
		male	73	263.364	34.3812		b
overall development until eclosion [days]	AD	female	89	19.9494	1.1105	P(diet) < 0.001 (F=245.61) P(gender) < 0.001 (F=65.70) P(diet*gender) = 0.001 (F=6.86)	d
		male	92	21.769	1.76863		c
	cabbage	female	44	24.7954	2.06808		a
		male	57	25.1404	1.88392		a
	kale	female	65	21.9154	1.5362		c
		male	73	22.6575	1.37658		b

## Sheet: Supplementary Table 4
Table S4. Weights and proportions of protein and fat in the adults of H. armigera fed on artificial diet (AD), cabbage, or kale. Statistical differences were assessed using a nested ANOVA with mixed effect model using the following model: lme.formula(fixed = analyte~ diet, random = ~1 | Strain, method = "REML"). Letters denote statistical differences at the P = 0.05 level tested with Tukey postho…
	diet	gender	N	mean	sd	AOV	Tukey
fresh weight [mg]	AD	female	20	60.1	9.89	P(diet) < 0.001 (F=80.93) P(gender) = 0.286 (F=1.15) P(diet*gender) = 0.752 (F=0.286)	a
		male	18	56.8	7.3		a
	cabbage	female	12	39.6	3.6		b
		male	7	38.6	9.1		b
	kale	female	20	37.3	8.68		b
		male	20	36.7	6.57		b
protein [% dry weight]	AD	female	20	9.41	1.02	P(diet) = 0.002 (F=6.65) P(gender) = 0.033 (F=4.67) P(diet*gender) = 0.008 (F=5.08)	b
		male	18	9.61	1.42		b
	cabbage	female	12	11.4	1.95		b
		male	7	9.5	1.35		ab
	kale	female	20	9.95	1.37		a
		male	20	9.72	0.847		b
fat [% dry weight]	AD	female	20	34.4	2.84	P(diet) < 0.001 (F=190.81) P(gender) = 0.041 (F=4.31) P(diet*gender) = 0.885 (F=0.12)	a
		male	18	20.6	3.78		a
	cabbage	female	12	18.8	3.82		b
		male	7	36.5	2.49		b
	kale	female	20	21.8	2.87		b
		male	20	20.2	5.45		b
